# Supplementary material for: Polyvinylpyrrolidone-Functionalized NiCo2O4 Electrodes for Advanced Asymmetric Supercapacitor Application
Source: Polymers (Basel). 2025 Jun 28;17(13):1802. doi: 10.3390/polym17131802 (PMC12252293; doi:10.3390/polym17131802)
Supplement: Supplementary file 1 [file polymers-17-01802-s001.zip]

Archive with 1 entries (1 files):
- polymers-3724227-supplementary.pdf
